# Supplementary material for: Reply to Krupenko et al., Comment on “Lee et al. The Combination of Loss of ALDH1L1 Function and Phenformin Treatment Decreases Tumor Growth in KRAS-Driven Lung Cancer Cancers 2020, 12, 1382”
Source: Cancers (Basel). 2021 May 7;13(9):2238. doi: 10.3390/cancers13092238 (PMC8124425; doi:10.3390/cancers13092238)
Supplement: Supplementary file 1 [file cancers-13-02238-s001.zip]

Archive with 1 entries (1 files):
- cancers-1061700-supplementary.pdf
